# Supplementary material for: Impact of cooling method on the outcome of initial shockable or non-shockable out of hospital cardiac arrest patients receiving target temperature management: a nationwide multicentre cohort study
Source: Ann Intensive Care. 2021 Nov 26;11:163. doi: 10.1186/s13613-021-00953-y (PMC8626556; doi:10.1186/s13613-021-00953-y)
Supplement: Supplementary file 1 — Additional file 1: Table S1. Standardised mean difference of baseline characteristics of the study population before and after adjustment of IPW according to the cooling method. [file 13613_2021_953_MOESM1_ESM.xlsx]

## Sheet: Sheet1
Table S1. Standardised mean difference of baseline characteristics of the study population before and after adjustment of IPW according to the cooling method
	Over all					Shockable			Non-shockable
	SC	EC	SMD	SMD	SC	EC	SMD	SMD	SC	EC	SMD	SMD
	n=931	n=151	before IPW	after IPW	n=441	n=72	before IPW	After IPW	n=490	n=79	before IPW	After IPW
Basic information
Men	692 (74.3)	109 (72.2)	0.048	0.004	356 (80.7)	56 (77.8)	0.073	0.029	336 (68.6)	53 (67.1)	0.032	0.008
Age
Aged 18–64 years	430 (46.2)	60 (39.7)	0.131	0.025	237 (53.7)	34 (47.2)	0.131	0.053	193 (39.4)	26 (32.9)	0.135	0.01
Aged ≥ 65 years	501 (53.8)	91 (60.3)			204 (46.3)	38 (52.8)			297 (60.6)	53 (67.1)
Cardiac cause of arrest	664 (71.3)	113 (74.8)	0.079	0.002	420 (95.2)	69 (95.8)	0.029	0.087	244 (49.8)	44 (55.7)	0.118	0.001
Prehospital information
Bystander witness	698 (74.2)	109 (72.2)	0.046	0.007	351 (79.6)	52 (72.2)	0.173	0.04	340 (69.4)	57 (72.2)	0.061	0.003
Bystander CPR	466 (50.1)	78 (51.7)	0.032	0.01	246 (55.8)	40 (55.6)	0.005	0.003	220 (44.9)	38 (48.1)	0.064	0.002
Use of public-access AEDs	70 (7.5)	12 (7.9)	0.016	0.001	41 (9.3)	6 (8.3)	0.034	0.034	29 (5.9)	6 (7.6)	0.067	0.005
Epinephrine	275 (29.5)	64 (42.4)	0.27	0.001	97 (22.0)	30 (41.7)	0.432	0.017	178 (36.3)	34 (43.0)	0.138	0.035
Advanced airway management	822 (88.3)	128 (84.8)	0.103	0.023	387 (87.8)	64 (88.9)	0.035	0.028	435 (88.8)	64 (81.0)	0.218	0
Call to EMS contact with a patient, min, median (IQR)	8 (6–10)	8 (7–9)	0.072	0.01	7 (6–9)	7 (6–8)	0.111	0.023	8 (7–10)	8 (7–10)	0.046	0.012
Values are expressed numbers (percentages) unless indicated otherwise. IQR, interquartile range; CPR, cardiopulmonary resuscitation; AED, automated external defibrillator; EMS, emergency medical service; SC, surface cooling; EC, endovascular cooling; SMD, standardised mean difference; IPW, inverse probability weighting.
