# Supplementary material for: Impact of cooling method on the outcome of initial shockable or non-shockable out of hospital cardiac arrest patients receiving target temperature management: a nationwide multicentre cohort study
Source: Ann Intensive Care. 2021 Nov 26;11:163. doi: 10.1186/s13613-021-00953-y (PMC8626556; doi:10.1186/s13613-021-00953-y)
Supplement: Supplementary file 2 — Additional file 2: Table S2. Long-term outcome of the study population according to the cooling method. [file 13613_2021_953_MOESM2_ESM.xlsx]

## Sheet: Sheet1
Table S2. long-term outcome of the study population according to the cooling method
	All patients	Cooling method		Crude analysis	Multivariable analysis	Propensity score analysis	P value
		SC	EC	OR (95% CI)	AOR (95% CI)*	OR (95% CI)†
Overall	n=753	n=627	n=126
90-day neurological favourable outcome	279 (37.5)	231 (36.8)	48 (38.1)	1.05 (0.71–1.57)	1.24 (0.72–2.14)	1.21 (0.82–1.79)	0.34
90-day survival	430 (57.1)	348 (55.6)	82 (65.1)	1.49 (1.00–2.23)	1.77 (1.08–2.91)	1.58 (1.06–2.36)	0.025
Shockable	n=369	n=306	n=63
90-day neurological favourable outcome	228 (61.8)	192 (62.7)	36 (57.1)	0.79 (0.46–1.37)	1.29 (0.69–2.44)	1.24 (0.71–2.20)	0.451
90-day survival	285 (77.2)	237 (77.5)	48 (76.2)	0.93 (0.49–1.76)	1.42 (0.74–2.75)	1.36 (0.69–2.71)	0.376
Non-shockable	n=384	n=321	n=63
90-day neurological favourable outcome	51 (13.8)	39 (12.1)	12 (19.0)	1.70 (0.83–3.47)	1.53 (0.76–3.09)	1.57 (0.76–3.26)	0.221
90-day survival	145 (37.8)	111 (34.6)	34 (54.0)	2.22 (1.28–3.83)	2.17 (1.20–3.89)	2.02 (1.17–3.49)	0.011
Values are expressed numbers (percentages) unless indicated otherwise. SC; surface cooling, EC; endovascular cooling, OR; odds ratio, AOR; adjusted odds ratio, CI; confidence interval. "EC" includes patients receiving both EC and SC methods. * Shown is the adjusted odds ratio from the multivariable random effects logistic regression analysis with hospital treated as a random effect, with stratifi…
